# Supplementary material for: Antimicrobial Resistance Profiles and Macrolide Resistance Mechanisms of Campylobacter coli Isolated from Pigs and Chickens
Source: Microorganisms. 2021 May 17;9(5):1077. doi: 10.3390/microorganisms9051077 (PMC8156767; doi:10.3390/microorganisms9051077)
Supplement: Supplementary file 1 [file microorganisms-09-01077-s001.zip]

Archive with 1 entries (1 files):
- microorganisms-1230495-supplementary.pdf
